# Supplementary material for: Antibacterial Activity of Co(III) Complexes with Diamine Chelate Ligands against a Broad Spectrum of Bacteria with a DNA Interaction Mechanism
Source: Pharmaceutics. 2021 Jun 24;13(7):946. doi: 10.3390/pharmaceutics13070946 (PMC8309019; doi:10.3390/pharmaceutics13070946)
Supplement: Supplementary file 1 [file pharmaceutics-13-00946-s001.zip]

Archive with 1 entries (1 files):
- pharmaceutics-1244649-SI.pdf
